# Supplementary material for: Roles of exosomes in immune regulation of osteoarthritis and their applications in inflammation repair
Source: Front Immunol. 2025 Sep 4;16:1611718. doi: 10.3389/fimmu.2025.1611718 (PMC12443577; doi:10.3389/fimmu.2025.1611718)
Supplement: Supplementary file 1 [file Table1.xlsx]

## Sheet: Sheet1
Table S1 Studies on exosome-mediated immune regulation and inflammation repair in osteoarthritis.
Source of Exosomes	Major Cargo	Mechanism	Function
OA synovial fluid macrophages	MMP-12, MMP-7, chemokines (CCL20, CXCL1)	Exacerbate OA via proinflammatory macrophage activation	Promote M1 polarization, inflammation
MSCs or engineered systems	miR-140	Inhibit ADAMTS5, MMP-13; protect cartilage matrix	Anti-inflammatory, chondroprotective
miR-140-enriched exosomes	miR-140	Reduce IL-1β-induced iNOS, COX-2, ROS production	NF-κB and MAPK inhibition
MSCs	miR-135b	Inhibit MAPK6; reduce cartilage degeneration	Promote M2 macrophage polarization
MSCs	miR-147b	Prevent IκBα degradation, inhibit inflammation	Suppress NF-κB activation
MSCs	miR-140-5p	Block TLR4 signaling and synovial hyperplasia	Reduce IL-6, IL-8 secretion
MSCs	miR-9-5p	Downregulate IL-6, MMP-13; upregulate SOD, NO	Antioxidative and anti-inflammatory
MSCs	lncRNA MALAT1/miR-19b	Protect against inflammatory injury	Inhibit NF-κB/Wnt/β-catenin
MSCs	miR-181c, miR-146a, miR-21	Modulate inflammatory signaling pathways	Immune reprogramming
